# Supplementary material for: Large-Scale, Wavelet-Based Analysis of Lysosomal Trajectories and Co-Movements of Lysosomes with Nanoparticle Cargos
Source: Cells. 2022 Jan 13;11(2):270. doi: 10.3390/cells11020270 (PMC8774281; doi:10.3390/cells11020270)
Supplement: Supplementary file 1 [file cells-11-00270-s001.zip]

Archive with 2 entries (2 files):
- Movie1 cells-1521574.mp4
- Movie2 cells-1521574.mp4
